# Supplementary material for: Association of the Reproductive Period with Decreased Estimated Glomerular Filtration Rate in Menopausal Women: A Study from the Shanghai Suburban Adult Cohort and Biobank (2016–2020)
Source: Int J Environ Res Public Health. 2021 Oct 5;18(19):10451. doi: 10.3390/ijerph181910451 (PMC8508464; doi:10.3390/ijerph181910451)
Supplement: Supplementary file 1 [file ijerph-18-10451-s001.zip]

Archive with 1 entries (1 files):
- ijerph-1367092-supplementary.pdf
